# Supplementary material for: A modified method to analyse cell proliferation using EdU labelling in large insect brains
Source: PLoS One. 2023 Oct 5;18(10):e0292009. doi: 10.1371/journal.pone.0292009 (PMC10553331; doi:10.1371/journal.pone.0292009)
Supplement: S2 File — (XLSX) [file pone.0292009.s002.xlsx]

## Sheet:  S1 Table variations protocol
S1 Table. Variations to the Edu protocol made during protocol optimisation and their results.
		Concentration			Incorporation of EdU											Fixation		Permeabilization
		A	B	C	D	E	F	G	H	I	J	K	L	M	N	O	P	Q	R	S	T	U
Concentration	A) 10 μM				x	x	x	x	x	x	x	x
	B) 20 μM								x	x	x		+	+	+
	C) 50 μM				x	x	x	x			x
Incorporation of EdU	D) Injection 6 hours	x		x												x		x
	E) Injection 20 hours	x		x												x	x	x
	F) Food 24 hours	x		x												x	x	x
	G) Food 48 hours	x		x												x	x	x
	H) Incubation 15 minutes	x	x														x	x
	I) Incubation 30 minutes	x	x														x	x
	J) Incubation 1 hour	x	x	x												x	x	x
	K) Incubation 4 hours	x														x	x	x
	L) Incubation 1 hour + GM		+														+		+	+	+	+
	M) Incubation in vivo + GM 1 hour		+														+				+
	N) Incubation in vivo + GM 2 hours		+														+				+
Fixation	O) ZnFA		+		x	x	x	x			x	x	+	+	+
	P) PFA					x	x	x	x	x	x	x	+	+	+
Permeabilization	Q) 0.5% Triton 1 hour				x	x	x	x	x	x	x	x
	R) 0.1% Triton 2 hours												+
	S) 1%Triton 2 hours												+
	T) 3%Triton 2 hours												+	+	+
	U) 1 % DMSO 2 hours												+

## Sheet: S2 Table Penetration analysis
S2 Table. Edu penetration analysis: showing measured distances from an external tissue boundary to five Edu+ cells, alongside the maximum depth of the tissue for reference.
	EdU + cells	Distance to the nearest edge-of-brain (pixels)	Distance to the nearest edge-of-brain (microns)
Stack 1_P0 Dryas	cell 1	101.29	76.7348
	cell 2	112.775	85.4356
	cell 3	112.009	84.8553
	cell 4	128.252	97.1606
	cell 5	121.671	92.175
	Depth of tissue	187.445	142.004
Stack 2_P1 Dryas	cell 1	90.821	68.8038
	cell 2	121.25	91.8561
	cell 3	137.044	103.821
	cell 4	103.208	78.1879
	cell 5	150.489	114.007
	Depth of tissue	174.447	132.157
Stack 3_P5 Dryas	cell 1	70.938	53.7409
	cell 2	72.727	55.0962
	cell 3	55.876	42.3303
	cell 4	72.173	54.6765
	cell 5	48.792	36.9636
	Depth of tissue	218.334	165.405

## Sheet: S3 Table Comparison protocols
S3 Table. A comparison between the current and published protocols for Edu staining.
Steps from the protocol	Axes of variation	Kit protocol Thermofisher, #C10420 (designed for cells)	Large brain insects protocol	Drosophila protocol Daul et al. 2010 (46)
Step 1	EdU incorporation	In vivo icubation in culture medium (for cells).	A) Ex vivo brain incubation (Dissect brain in 50% Grace’s medium diluted in [0.1 M] phosphate-buffered saline (PBS; pH 7.4)) B) In vivo incubation chill individuals in a refrigerator for a couple of minutes to anesthetize them. Open a small window in the cuticle.	In vivo As food. Later dissect brain in Schneider’s insect medium.
	EdU solution	10 µM EdU in tissue culture medium.	20µM EdU in Grace’s Medium (GM, ThermoFisher, # 11595030).	0.2 mM EdU in Kankel-White medium with bromophenol blue.
	EdU incubation time	2h	1-2h	3-4h
Step 2	2. Fixation solution	Formaldehide, 3.7% FA in PBS.	Paraformaldehyde, PFA (4% PFA in [0.1 M] phosphate-buffered saline (PBS; 7.4 pH) for 6-14h or zinc-formaldehide, ZnFA (0.25% [18.4 mM] ZnCl2; 0.788% [135 mM] NaCl; 1.2% [35 mM] sucrose; 1% formaldehyde).	Formaldehide FA, (4%FA, PIPES (1 M, pH 6.9), Triton X-100 (0.3%), EGTA (0.1 M, pH 8.0), MgSO4 (1 M), H2O) - for more details see Daul et al., 2010.
	2. Fixation time	15'	PFA - 6h, larval and pupal stages - 14h, adults ZnFA - 10-14h, larval and pupal stages - 16-20h, adults	23'
Step 3	3. Permeabilization solution	1 mL of 0.5% Triton® X-100 in PBS.	1% Triton® X-100 in [0.1 M] PBS.	0.3%Triton® X-100 in [0.01 M] PBS.
	3. Permeabilization time	20'	2h	40'
Extra step	Extra step Blocking	-	-	Block solution: PBSBTX, 0.1% Normal goat seruma, Glycine (1 M in phosphate-buffered saline [PBS] containing 2% sodium azide).
	Blocking time	-	-	30'
Step 4	4. Click it reaction quantity	0.5 mL of the Click-iT® reaction cocktail to each coverslip.	0.5 mL of the Click-iT® reaction cocktail to each well containing up to 3 brains, 1ml to each well containing 4-5 brains.	0.5 mL
	4. Click it reaction time	30'	30'	30'
Step 5	5. Nuclear staining solution	Hoechst - Hoechst 33342 solution in [0.1 M] PBS at a ratio of 1:2000.	Hoechst - Hoechst 33342 solution in [0.1 M] PBS at a ratio of 1:2000. DAPI - DAPI solution in miliQ H2O at a ratio of 1:1000.	Not mentioned.
	5. Nuclear staining time	30'	2-3h, whole brains; 30', sectioned tissue.	Not mentioned.
Step 6	6. Tissue clarification	-	Followed Ott, 2008 (51).	-
